# Supplementary material for: Methotrexate Alters the Expression of microRNA in Fibroblast-like Synovial Cells in Rheumatoid Arthritis
Source: Int J Mol Sci. 2021 Oct 26;22(21):11561. doi: 10.3390/ijms222111561 (PMC8584010; doi:10.3390/ijms222111561)
Supplement: Supplementary file 1 [file ijms-22-11561-s001.zip]

Archive with 1 entries (1 files):
- ijms-1431363-supplementary.pdf
